# Supplementary material for: Contribution to Characterizing the Meat Quality of Protected Designation of Origin Serrana and Preta de Montesinho Kids Using the Near-Infrared Reflectance Methodology
Source: Foods. 2024 May 19;13(10):1581. doi: 10.3390/foods13101581 (PMC11121219; doi:10.3390/foods13101581)
Supplement: Supplementary file 1 [file foods-13-01581-s001.zip]

Archive with 1 entries (1 files):
- foods-2997733-supplementary.pdf
